# Supplementary material for: Arp2/3 complex and β1 integrin drive an invasive front through extracellular matrix adaptation in pancreatic cancer
Source: Int J Cancer. 2026 Mar 7;158(11):3038–50. doi: 10.1002/ijc.70376 (PMC13047250; doi:10.1002/ijc.70376)
Supplement: Supplementary file 1 — Table S1. Provided as a separate Excel file. [file IJC-158-3038-s002.xlsx]

## Sheet: Sheet1
Sample type	Sample ID	platform	library construction protocol	paird-end/single read	read length	Total number of sequenced reads	Total number of uniquely mapped reads (reference genome: GRCm39)	RNA integrity number (RIN)	Total number of detected transcripts with reads ≥1	Ratio of all reads aligned to rRNA regions to total uniquely mapped reads (rRNA rate)	Ratio of exon-mapped reads to total uniquely mapped reads (Expression Profile Efficiency)
1_8025_Ctr	23_00081	Illumina NovaSeq 6000	Illumina Stranded mRNA Prep Ligation kit	paird-end	100 bp	20009024	17716850	8.8	>22000	0.0214	0.8603
2_8025_Ctr	23_00082	Illumina NovaSeq 6000	Illumina Stranded mRNA Prep Ligation kit	paird-end	100 bp	22628438	19748112	9.8	>22000	0.0152	0.8612
3_8025_Ctr	23_00083	Illumina NovaSeq 6000	Illumina Stranded mRNA Prep Ligation kit	paird-end	100 bp	22072146	19305652	9.8	>22000	0.0167	0.8618
1_8025_K	23_00084	Illumina NovaSeq 6000	Illumina Stranded mRNA Prep Ligation kit	paird-end	100 bp	22457366	19295984	8.8	>22000	0.0099	0.8703
2_8025_K	23_00085	Illumina NovaSeq 6000	Illumina Stranded mRNA Prep Ligation kit	paird-end	100 bp	25319156	22071730	9.7	>22000	0.0079	0.8573
3_8025_K	23_00086	Illumina NovaSeq 6000	Illumina Stranded mRNA Prep Ligation kit	paird-end	100 bp	21744714	18951232	9.5	>22000	0.0084	0.865
8025control	1	NextSeq 550	NextSeq 500/550 High output Kit v2.5(75Cycles)	single read	75 bp	36186516	28338171	> 9.3	>22000	0.0039	0.8603
8025control	2	NextSeq 550	NextSeq 500/550 High output Kit v2.5(75Cycles)	single read	75 bp	36939645	29475546	> 9.3	>22000	0.0103	0.8352
8025control	3	NextSeq 550	NextSeq 500/550 High output Kit v2.5(75Cycles)	single read	75 bp	41089156	33943989	> 9.3	>22000	0.0021	0.8956
8025ko	4	NextSeq 550	NextSeq 500/550 High output Kit v2.5(75Cycles)	single read	75 bp	36822840	30028320	> 9.3	>22000	0.0019	0.8738
8025ko	5	NextSeq 550	NextSeq 500/550 High output Kit v2.5(75Cycles)	single read	75 bp	38999165	32298844	> 9.3	>22000	0.0074	0.7916
8025ko	6	NextSeq 550	NextSeq 500/550 High output Kit v2.5(75Cycles)	single read	75 bp	35427069	29305746	> 9.3	>22000	0.0014	0.8943
R254control	7	NextSeq 550	NextSeq 500/550 High output Kit v2.5(75Cycles)	single read	75 bp	39622465	32366916	> 9.3	>22000	0.0051	0.8509
R254control	8	NextSeq 550	NextSeq 500/550 High output Kit v2.5(75Cycles)	single read	75 bp	38816853	29263705	> 9.3	>22000	0.009	0.7971
R254control	9	NextSeq 550	NextSeq 500/550 High output Kit v2.5(75Cycles)	single read	75 bp	36819711	31153146	> 9.3	>22000	0.0012	0.8982
R254ko	10	NextSeq 550	NextSeq 500/550 High output Kit v2.5(75Cycles)	single read	75 bp	39700310	32790205	> 9.3	>22000	0.0031	0.8508
R254ko	11	NextSeq 550	NextSeq 500/550 High output Kit v2.5(75Cycles)	single read	75 bp	33889023	27619320	> 9.3	>22000	0.0022	0.85
R254ko	12	NextSeq 550	NextSeq 500/550 High output Kit v2.5(75Cycles)	single read	75 bp	34632574	29016525	> 9.3	>22000	0.0023	0.8959
8025, control-1,25% collagen I	Cnc1	Illumina NovaSeq X	VAHTS Universal V8 RNA-seq Library Prep Kit for Illumina NR605	paird-end	150 bp	35303107	32315680	9.3	>22000	0.002	0.8209
8025, control-2, 25% collagen I	Cnc2	Illumina NovaSeq X	VAHTS Universal V8 RNA-seq Library Prep Kit for Illumina NR606	paird-end	150 bp	35638006	32698436	9.6	>22000	0.0016	0.8174
8025, control-3, 25% collagen I	Cnc3	Illumina NovaSeq X	VAHTS Universal V8 RNA-seq Library Prep Kit for Illumina NR607	paird-end	150 bp	35642754	31408779	9.7	>22000	0.0018	0.8323
8025, Arpc4 KO-1, 25% collagen I	Cko1	Illumina NovaSeq X	VAHTS Universal V8 RNA-seq Library Prep Kit for Illumina NR608	paird-end	150 bp	26258794	23803042	9.7	>22000	0.0019	0.844
8025, Arpc4 KO-2, 25% collagen I	Cko2	Illumina NovaSeq X	VAHTS Universal V8 RNA-seq Library Prep Kit for Illumina NR609	paird-end	150 bp	24558194	22574931	> 7.0	>22000	0.0018	0.8071
8025, Arpc4 KO-3, 25% collagen I	Cko3	Illumina NovaSeq X	VAHTS Universal V8 RNA-seq Library Prep Kit for Illumina NR610	paird-end	150 bp	28622900	26127885	10	>22000	0.0018	0.8424
8025, control-1,25% collagen + 75% Matrigel I	CMnc1	Illumina NovaSeq X	VAHTS Universal V8 RNA-seq Library Prep Kit for Illumina NR611	paird-end	150 bp	27671786	25272013	10	>22000	0.0018	0.8398
8025, control-2, 25% collagen I + 75% Matrigel	CMnc2	Illumina NovaSeq X	VAHTS Universal V8 RNA-seq Library Prep Kit for Illumina NR612	paird-end	150 bp	27424678	25063092	10	>22000	0.0033	0.8427
8025, control-3, 25% collagen I + 75% Matrigel	CMnc3	Illumina NovaSeq X	VAHTS Universal V8 RNA-seq Library Prep Kit for Illumina NR613	paird-end	150 bp	46345693	40571738	10	>22000	0.0023	0.8389
8025, Arpc4 KO-1, 25% collagen + 75% MatrigelI	CMko1	Illumina NovaSeq X	VAHTS Universal V8 RNA-seq Library Prep Kit for Illumina NR614	paird-end	150 bp	38314725	35207364	10	>22000	0.0017	0.8502
8025, Arpc4 KO-2, 25% collagen I + 75% Matrigel	CMko2	Illumina NovaSeq X	VAHTS Universal V8 RNA-seq Library Prep Kit for Illumina NR615	paird-end	150 bp	26814962	24425733	10	>22000	0.0023	0.8506
8025, Arpc4 KO-3, 25% collagen I + 75% Matrigel	CMko3	Illumina NovaSeq X	VAHTS Universal V8 RNA-seq Library Prep Kit for Illumina NR616	paird-end	150 bp	39019978	35479625	10	>22000	0.0018	0.8489
8025, control-1,75% Matrigel	Mnc1	Illumina NovaSeq X	VAHTS Universal V8 RNA-seq Library Prep Kit for Illumina NR617	paird-end	150 bp	31677198	29256446	10	>22000	0.0035	0.8548
8025, control-2,75% Matrigel	Mnc2	Illumina NovaSeq X	VAHTS Universal V8 RNA-seq Library Prep Kit for Illumina NR618	paird-end	150 bp	41355474	37987083	10	>22000	0.0032	0.8558
8025, control-3,75% Matrigel	Mnc3	Illumina NovaSeq X	VAHTS Universal V8 RNA-seq Library Prep Kit for Illumina NR619	paird-end	150 bp	34058669	31577880	10	>22000	0.0028	0.8566
8025, Arpc4 KO-1, 75% MatrigelI	Mko1	Illumina NovaSeq X	VAHTS Universal V8 RNA-seq Library Prep Kit for Illumina NR620	paird-end	150 bp	47028588	42885182	10	>22000	0.0037	0.8605
8025, Arpc4 KO-2, 75% Matrigel	Mko2	Illumina NovaSeq X	VAHTS Universal V8 RNA-seq Library Prep Kit for Illumina NR621	paird-end	150 bp	48256791	43780725	10	>22000	0.0032	0.8602
8025, Arpc4 KO-3, 75% Matrigel	Mko3	Illumina NovaSeq X	VAHTS Universal V8 RNA-seq Library Prep Kit for Illumina NR622	paird-end	150 bp	35921618	33077948	10	>22000	0.0027	0.8619
